# Supplementary material for: Human Toxoplasma gondii infection in Nigeria: a systematic review and meta-analysis of data published between 1960 and 2019
Source: BMC Public Health. 2020 Jun 6;20:877. doi: 10.1186/s12889-020-09015-7 (PMC7276081; doi:10.1186/s12889-020-09015-7)
Supplement: Supplementary file 5 — Additional file 5. Results for single study omission analysis. [file 12889_2020_9015_MOESM5_ESM.xlsx]

## Sheet: Sheet1
Model	Study Ommitted		Effect size and 95% interval			Test of null (2-Tail)		Heterogeneity				Tau-squared	Tau-squared	Tau-squared	Tau-squared
Model		Number Studies	Point estimate	Lower limit	Upper limit	Z-value	P-value	Q-value	df (Q)	P-value	I-squared	Tau Squared	Standard Error	Variance	Tau
Random effects	All studies	50	0.329184	0.278903	0.383705	-5.8617	4.58153e-09	2071.7	49	0	97.6348	0.680372	0.201537	0.0406173	0.824847
Random effects	Adeyemi et al., 2018 [65]	49	0.326171	0.274982	0.381869	-5.82969	5.553e-09	2061.44	48	0	97.6715	0.700531	0.211531	0.0447454	0.836977
Random effects	Adepoju et al., 2007 [66]	49	0.327508	0.276775	0.382621	-5.85032	4.9062e-09	2071.61	48	0	97.683	0.684165	0.203581	0.0414453	0.827143
Random effects	Aganga et al., 1990 [67]	49	0.327673	0.275437	0.384557	-5.66921	1.4346e-08	2071.67	48	0	97.683	0.728457	0.218405	0.0477008	0.853497
Random effects	Akanmu et al., 2010 [68]	49	0.325696	0.274533	0.381381	-5.84488	5.06926e-09	2050.98	48	0	97.6597	0.701049	0.211852	0.0448814	0.837287
Random effects	Akinbami et al., 2010 [69]	49	0.32755	0.276555	0.382971	-5.81763	5.96889e-09	2071.62	48	0	97.683	0.691034	0.207105	0.0428925	0.831284
Random effects	Alayande et al., 2012a [70]	49	0.330631	0.279667	0.385906	-5.74146	9.38659e-09	2065.44	48	0	97.676	0.682474	0.203182	0.0412829	0.82612
Random effects	Alayande et al., 2012b [71]	49	0.325835	0.275253	0.380829	-5.91186	3.38266e-09	2068	48	0	97.6789	0.683939	0.203759	0.0415179	0.827006
Random effects	Alayande et al., 2013 [72]	49	0.330318	0.279258	0.385718	-5.73824	9.56682e-09	2061.46	48	0	97.6715	0.685524	0.205075	0.0420558	0.827964
Random effects	Amoo et al., 2019 [73]	49	0.32714	0.27605	0.382688	-5.81674	6.00058e-09	2070.75	48	0	97.682	0.694927	0.208953	0.0436614	0.833623
Random effects	Amuta et al., 2012 [74]	49	0.335856	0.285351	0.390417	-5.65628	1.54689e-08	1971.11	48	0	97.5648	0.654783	0.195988	0.0384113	0.809187
Random effects	Arene, 1986 [75]	49	0.324011	0.274061	0.378321	-6.03789	1.5614e-09	1795.17	48	0	97.3262	0.668823	0.183156	0.0335462	0.817816
Random effects	Awobode and Olubi, 2014 [76]	49	0.330407	0.279343	0.385809	-5.7354	9.72812e-09	2060.45	48	0	97.6704	0.685397	0.205081	0.0420584	0.827887
Random effects	Bata et al., 2009 [77]	49	0.329802	0.278486	0.385522	-5.72149	1.05594e-08	2056.59	48	0	97.666	0.6943	0.209297	0.0438054	0.833247
Random effects	Deji-Agboola et al., 2011 [78]	49	0.327627	0.276436	0.383277	-5.79221	6.94668e-09	2071.68	48	0	97.683	0.696606	0.209641	0.0439495	0.834629
Random effects	Ekanem et al., 2018 [79]	49	0.324644	0.274	0.379754	-5.93469	2.94402e-09	2035.65	48	0	97.642	0.68828	0.207623	0.0431073	0.829626
Random effects	Ekweozor et al., 1994 [80]	49	0.330454	0.279408	0.385833	-5.73628	9.67802e-09	2061.19	48	0	97.6712	0.684803	0.204732	0.0419151	0.827529
Random effects	Enitan et al., 2019 [81]	49	0.339551	0.288385	0.394759	-5.48008	4.25129e-08	2036.16	48	0	97.6426	0.669444	0.198531	0.0394145	0.818196
Random effects	Goni et al., 2012 [82]	49	0.33175	0.280729	0.387054	-5.70537	1.16092e-08	2048.21	48	0	97.6565	0.680547	0.203507	0.0414151	0.824953
Random effects	Gyang et al., 2015 [83]	49	0.331334	0.280232	0.386748	-5.70673	1.15169e-08	2032.26	48	0	97.6381	0.683735	0.205901	0.0423953	0.826883
Random effects	Ibrahim et al., 2017 [84]	49	0.337581	0.287011	0.392159	-5.60186	2.12063e-08	1973.5	48	0	97.5678	0.652731	0.194755	0.0379294	0.807917
Random effects	Iverson et al., 1960 [85]	49	0.322038	0.272215	0.376265	-6.105	1.02802e-09	2061.26	48	0	97.6713	0.677617	0.200848	0.04034	0.823175
Random effects	James et al., 2013 [86]	49	0.329313	0.278087	0.384943	-5.74472	9.2074e-09	2064.89	48	0	97.6754	0.693006	0.208395	0.0434285	0.83247
Random effects	Kamani et al., 2009 [87]	49	0.331271	0.280233	0.386612	-5.71589	1.09132e-08	2053.48	48	0	97.6625	0.682345	0.204039	0.0416319	0.826042
Random effects	Mirabeau and Ebikade, 2012 [88]	49	0.33687	0.286359	0.391405	-5.62797	1.82346e-08	1969.73	48	0	97.5631	0.652628	0.194992	0.0380217	0.807854
Random effects	Nasir et al., 2015 [89]	49	0.325929	0.274852	0.381505	-5.84919	4.93966e-09	2058.87	48	0	97.6686	0.697833	0.210601	0.0443527	0.835364
Random effects	Oboro et al., 2016 [90]	49	0.322748	0.272869	0.377017	-6.07953	1.20534e-09	1996.69	48	0	97.596	0.670473	0.201821	0.0407319	0.818824
Random effects	Ogefere et al., 2019 [91]	49	0.338608	0.292002	0.38857	-6.07002	1.27891e-09	1599.01	48	0	96.9981	0.540922	0.163943	0.0268772	0.735474
Random effects	Ogoina et al., 2013 [92]	49	0.328578	0.277448	0.384121	-5.77506	7.69243e-09	2070.13	48	0	97.6813	0.692202	0.207749	0.0431595	0.831987
Random effects	Okoh et al., 1981 [93]	49	0.328838	0.278146	0.383855	-5.82079	5.85711e-09	2071.52	48	0	97.6829	0.681733	0.202238	0.0409004	0.825671
Random effects	Okwuzu et al., 2014 [94]	49	0.327419	0.276312	0.382977	-5.80752	6.34041e-09	2071.44	48	0	97.6828	0.694681	0.208809	0.0436011	0.833475
Random effects	Okwuzu et al., 2015 [95]	49	0.328816	0.276693	0.385524	-5.65333	1.57371e-08	2059.69	48	0	97.6696	0.721634	0.216807	0.0470051	0.849491
Random effects	Olusi et al., 1996 [96]	49	0.326862	0.275137	0.383171	-5.74863	8.99695e-09	2067.47	48	0	97.6783	0.714992	0.215849	0.0465908	0.845572
Random effects	Onadeko et al., 1992 [97]	49	0.320057	0.271566	0.372775	-6.3335	2.39668e-10	1900.17	48	0	97.4739	0.636452	0.191586	0.0367051	0.797779
Random effects	Onakoya et al., 2012 [98]	49	0.340851	0.290284	0.395321	-5.51213	3.54526e-08	1957.57	48	0	97.548	0.645368	0.192108	0.0369054	0.803348
Random effects	Onosalkponome et al., 2019 [99]	49	0.327341	0.275186	0.384141	-5.68682	1.2943e-08	2071.01	48	0	97.6823	0.726906	0.218176	0.0476006	0.852588
Random effects	Oshinaike et al., 2010 [100]	49	0.318705	0.26939	0.372446	-6.25676	3.93069e-10	2022.11	48	0	97.6262	0.666422	0.198105	0.0392454	0.816347
Random effects	Osiyemi et al., 1985 [101]	49	0.331557	0.280522	0.386884	-5.70878	1.13786e-08	2047.73	48	0	97.6559	0.681407	0.20397	0.0416037	0.825474
Random effects	Osunkalu et al., 2011 [102]	49	0.324924	0.274138	0.380189	-5.91028	3.41523e-09	2038.36	48	0	97.6452	0.691748	0.20886	0.0436227	0.831714
Random effects	Oyinloye et al., 2014 [103]	49	0.3316	0.28061	0.386874	-5.71288	1.11081e-08	2060.77	48	0	97.6708	0.680733	0.202629	0.0410586	0.825065
Random effects	Sanyaolu et al., 2016 [104]	49	0.33677	0.285699	0.391961	-5.56608	2.60531e-08	2053.86	48	0	97.6629	0.675164	0.200141	0.0400565	0.821684
Random effects	Sixl et al., 1987 [105]	49	0.319853	0.270692	0.373372	-6.24789	4.16043e-10	1982.38	48	0	97.5787	0.657348	0.196478	0.0386038	0.81077
Random effects	Sowemimo et al., 2018 [106]	49	0.337779	0.287069	0.392515	-5.58015	2.40314e-08	1987.83	48	0	97.5853	0.656548	0.195632	0.0382721	0.810276
Random effects	Thomas et al., 1981 [107]	49	0.332973	0.281964	0.388221	-5.67452	1.39081e-08	2058.62	48	0	97.6683	0.678486	0.20158	0.0406347	0.823703
Random effects	Uneke et al., 2005 [108]	49	0.329406	0.278067	0.385167	-5.72898	1.01035e-08	2061.72	48	0	97.6718	0.696098	0.209836	0.0440311	0.834325
Random effects	Uneke et al., 2007 [109]	49	0.33206	0.281053	0.387336	-5.69888	1.20594e-08	2051.52	48	0	97.6603	0.679545	0.202745	0.0411054	0.824345
Random effects	Uttah et al., 2013 [110]	49	0.329466	0.278337	0.384977	-5.75222	8.80768e-09	2065.53	48	0	97.6761	0.689761	0.206874	0.0427968	0.830518
Random effects	Wiseman and Woodruff, 1970 [111]	49	0.325148	0.275064	0.379576	-5.99159	2.07799e-09	2068.28	48	0	97.6792	0.679756	0.201413	0.0405671	0.824473
Random effects	Wokem et al., 2018 [112]	49	0.330447	0.279352	0.385884	-5.73067	1.00033e-08	2057.98	48	0	97.6676	0.686132	0.205607	0.0422742	0.828331
Random effects	Yusuf et al., 2016 [113]	49	0.328895	0.27767	0.384539	-5.75562	8.63227e-09	2067.99	48	0	97.6789	0.694128	0.208737	0.0435712	0.833143
Random effects	Yusuf and Airauhi, 2017 [114]	49	0.323679	0.273428	0.378355	-6.00853	1.87219e-09	2010.34	48	0	97.6123	0.679018	0.204814	0.0419487	0.824026
